# Supplementary material for: Non-contrast free-breathing 2D CINE compressed SENSE T1-TFE cardiovascular MRI at 3T in sedated young children for assessment of congenital heart disease
Source: PLoS One. 2024 Feb 8;19(2):e0297314. doi: 10.1371/journal.pone.0297314 (PMC10852305; doi:10.1371/journal.pone.0297314)
Supplement: S2 File — (XLSX) [file pone.0297314.s002.xlsx]

## Sheet: Tab1_Sens_Spec_Diameters
Pat_No.	Gender	Age_y	Age_m	Age_d	Height	Weight	CE	3D	T1_TFE	Reader	Overall_Quality_CE	Aorta_Quality_CE	SoV_CE	STJ_CE	Asc_TP_CE	Trans_Arch_CE	Isthmus_CE	Dist_Arch_CE	Desc_TP_CE	SupraAo_Quality_CE	MPA_LPA_RPA_Quality_CE	MPA_Dia_CE	LPA_Dia_CE	RPA_Dia_CE	IVC_SVC_Quality_CE	PuVeins_N_CE	PuVeins_Quality_CE	Add_Vessel_CE	Ventr_Def_CE	Atr_Def_CE	Valve_Vit_CE	Diagn_Confidence_CE	Diagnosis_Intracardiac_CE	Diagnosis_extracardiac_great_CE	Diagnosis_extracardiac_small_CE	Overall_Quality_3D	Aorta_Quality_3D	SoV_3D	STJ_3D	Asc_TP_3D	Trans_Arch_3D	Isthmus_3D	Dist_Arch_3D	Desc_TP_3D	SupraAo_Quality_3D	MPA_LPA_RPA_Quality_3D	MPA_Dia_3D	LPA_Dia_3D	RPA_Dia_3D
1	0	0	3	113	65	5.8	1	1	1	R1	2	3	12	8	8	7	6	6	5	3	3	14	9	9	3	3	2	0	0	1	0	3	1	0	y	4	4	10	8	8	y	y	5	5	3	3	17	9	8
										R2	3	3	10	7	8	5	5	5	5	3	3	16	6	7	3	4	2	0	1	1	0	3	2	2	y	2	2	11	8	8	y	y	5	5	2	3	15	7	8
2	1	0	11	342	69	9.2	0	1	1	R1	x	x	x	x	x	x	x	x	x	x	x	x	x	x	x	x	x	x	x	x	x	x	x	x	x	3	3	12	9	10	7	7	7	5	4	3	13	11	12
										R2	x	x	x	x	x	x	x	x	x	x	x	x	x	x	x	x	x	x	x	x	x	x	x	x	x	2	2	11	9	10	6	8	6	6	2	2	11	9	11
3	0	0	5	161	68	7.5	0	1	1	R1	x	x	x	x	x	x	x	x	x	x	x	x	x	x	x	x	x	x	x	x	x	x	x	x	x	2	2	14	13	12	9	8	7	7	1	1	y	y	y
										R2	x	x	x	x	x	x	x	x	x	x	x	x	x	x	x	x	x	x	x	x	x	x	x	x	x	2	2	15	13	14	10	8	7	7	1	1	y	y	y
4	0	0	6	208	60	5	0	1	1	R1	x	x	x	x	x	x	x	x	x	x	x	x	x	x	x	x	x	x	x	x	x	x	x	x	x	3	2	11	7	7	5	y	y	y	1	2	9	6	5
										R2	x	x	x	x	x	x	x	x	x	x	x	x	x	x	x	x	x	x	x	x	x	x	x	x	x	2	2	11	6	6	6	y	y	y	1	2	8	5	5
5	1	0	1	39	57	4.3	1	0	1	R1	2	2	y	y	10	y	y	7	5	2	2	y	5	5	2	2	1	0	1	0	0	3	1	0	0	x	x	x	x	x	x	x	x	x	x	x	x	x	x
										R2	2	2	8	6	8	7	6	6	6	2	1	y	y	y	2	y	1	0	0	0	0	1	0	0	0	x	x	x	x	x	x	x	x	x	x	x	x	x	x
6	1	0	3	101	61	5.5	1	0	1	R1	3	3	10	9	8	6	5	6	6	3	2	12	8	9	2	y	1	0	0	1	0	3	2	y	0	x	x	x	x	x	x	x	x	x	x	x	x	x	x
										R2	3	3	10	8	9	7	7	7	6	3	3	9	8	8	3	y	1	0	0	0	0	1	0	y	0	x	x	x	x	x	x	x	x	x	x	x	x	x	x
7	0	0	10	325	72	7.5	1	1	1	R1	4	4	17	10	8	8	7	7	7	5	4	14	8	3	4	4	4	0	0	0	0	4	y	2	y	4	5	16	9	9	8	7	6	6	4	4	10	6	2
										R2	4	4	16	12	8	8	7	7	7	5	4	13	9	4	4	4	4	0	0	0	0	5	y	2	y	4	5	16	9	9	7	7	7	6	4	3	12	6	3
8	0	0	7	233	66	7	1	0	1	R1	4	4	16	11	10	8	7	6	7	5	3	13	6	8	4	4	3	0	0	0	0	4	0	y	y	x	x	x	x	x	x	x	x	x	x	x	x	x	x
										R2	4	4	16	10	11	9	8	7	6	5	4	13	6	7	5	4	3	0	0	0	0	4	2	y	y	x	x	x	x	x	x	x	x	x	x	x	x	x	x
9	0	0	3	102	54	4.7	1	1	1	R1	3	3	11	10	9	9	5	6	5	3	1	y	y	y	3	4	2	0	0	0	0	3	y	0	y	2	3	10	7	y	y	y	y	y	1	2	7	y	y
										R2	3	3	12	10	8	8	6	6	6	4	2	11	8	7	5	4	2	0	0	0	0	4	y	2	y	3	3	12	10	y	y	y	y	y	2	3	7	6	3
10	0	0	3	92	60	5.2	1	1	1	R1	3	3	12	9	8	6	5	6	6	3	3	14	6	5	3	4	2	0	0	1	0	2	1	0	0	1	1	y	y	y	y	y	y	y	1	1	y	y	y
										R2	3	3	13	6	11	7	7	7	7	3	3	12	8	9	4	3	4	0	0	0	0	2	0	0	0	1	1	y	y	y	y	y	y	y	1	1	y	y	y
11	0	0	4	147	66	7	0	1	1	R1	x	x	x	x	x	x	x	x	x	x	x	x	x	x	x	x	x	x	x	x	x	x	x	x	x	4	2	12	12	11	10	y	5	6	1	2	14	y	8
										R2	x	x	x	x	x	x	x	x	x	x	x	x	x	x	x	x	x	x	x	x	x	x	x	x	x	4	2	13	10	10	9	y	y	y	1	2	11	y	6
12	1	0	4	138	66	6.3	1	1	1	R1	2	3	12	10	8	7	6	6	5	3	3	8	8	9	2	4	2	0	0	0	0	2	0	y	y	3	4	14	11	10	7	6	6	6	4	2	11	y	8
										R2	3	3	13	12	9	7	6	5	5	4	2	8	7	8	3	4	2	0	0	0	0	2	0	y	y	3	4	15	14	11	7	6	7	6	4	2	12	y	6
13	0	0	0	3	56	4.2	0	1	1	R1	x	x	x	x	x	x	x	x	x	x	x	x	x	x	x	x	x	x	x	x	x	x	x	x	x	1	1	y	y	y	y	y	y	y	1	y	y	y	y
										R2	x	x	x	x	x	x	x	x	x	x	x	x	x	x	x	x	x	x	x	x	x	x	x	x	x	1	1	y	y	y	y	y	y	y	1	1	y	y	y
14	1	1	19	588	80	9	1	1	1	R1	4	4	12	9	11	9	7	7	7	4	4	14	7	7	3	4	4	0	0	1	0	4	2	y	y	3	3	12	11	14	8	7	7	7	1	2	14	y	y
										R2	4	4	13	11	10	8	6	7	6	5	5	11	7	6	4	4	5	0	0	1	0	4	2	y	y	2	2	12	11	14	y	y	y	y	1	2	12	y	y
15	0	1	23	728	80	9.6	0	1	1	R1	x	x	x	x	x	x	x	x	x	x	x	x	x	x	x	x	x	x	x	x	x	x	x	x	x	3	5	16	10	10	8	7	6	6	4	4	14	8	7
										R2	x	x	x	x	x	x	x	x	x	x	x	x	x	x	x	x	x	x	x	x	x	x	x	x	x	3	5	16	12	11	8	7	6	6	5	3	13	8	7
16	1	1	12	370	66	6.6	1	0	1	R1	2	3	14	10	8	8	6	6	6	3	3	24	9	11	4	4	2	0	0	0	0	5	0	1	y	x	x	x	x	x	x	x	x	x	x	x	x	x	x
										R2	3	3	14	10	9	8	7	6	6	5	5	25	11	11	4	4	3	0	0	0	0	5	0	1	y	x	x	x	x	x	x	x	x	x	x	x	x	x	x
17	0	1	22	679	87	11.5	1	1	1	R1	4	4	17	13	13	11	10	8	8	5	4	17	9	11	4	4	3	0	0	0	0	3	y	y	y	3	4	15	11	12	9	9	7	8	5	5	14	7	6
										R2	4	4	16	12	13	10	9	8	7	5	5	15	10	11	5	4	3	0	0	0	0	3	y	y	y	3	4	15	10	13	10	9	8	7	6	5	14	9	10
18	0	1	14	435	74	8.7	1	1	1	R1	3	3	10	8	9	5	5	5	6	4	2	10	y	4	4	4	2	0	0	0	0	3	y	0	y	3	4	11	10	11	8	6	7	6	3	3	17	y	4
										R2	3	3	11	8	8	5	5	5	5	5	3	10	5	4	4	4	3	0	0	0	0	4	y	2	y	3	4	11	10	11	7	7	5	5	3	3	15	y	4
19	1	1	13	411	75	10.7	1	1	1	R1	4	4	12	10	10	9	8	8	7	5	4	10	9	8	4	4	4	0	0	1	0	3	2	y	y	4	4	14	8	10	10	8	8	8	5	4	11	7	9
										R2	4	4	13	10	9	9	8	7	6	5	4	13	9	10	5	4	5	0	0	0	n	4	0	y	y	3	4	14	8	10	9	8	7	7	5	5	12	7	7
20	1	1	19	581	82	8.2	1	1	1	R1	5	5	12	8	9	8	8	8	7	5	5	12	8	8	5	4	5	0	0	0	0	3	0	y	y	3	4	13	11	9	8	7	9	7	5	2	10	y	7
										R2	5	5	13	8	8	7	7	8	7	5	5	11	9	9	5	4	5	0	0	0	0	4	0	y	y	3	4	10	10	10	9	7	6	5	5	4	12	9	9
21	1	2	32	988	96	13.7	1	0	1	R1	4	4	13	11	10	9	9	7	7	5	3	14	7	5	5	4	4	0	0	0	0	3	0	0	y	x	x	x	x	x	x	x	x	x	x	x	x	x	x
										R2	4	4	12	10	10	8	7	7	6	5	4	11	7	5	5	4	4	0	0	0	0	5	2	0	y	x	x	x	x	x	x	x	x	x	x	x	x	x	x
22	0	2	29	885	90	11.7	1	0	1	R1	3	4	23	16	17	12	10	9	8	5	1	y	y	y	3	4	3	0	1	1	0	4	2	2	y	x	x	x	x	x	x	x	x	x	x	x	x	x	x
										R2	4	4	21	16	16	12	9	9	8	5	1	y	y	y	5	4	4	0	0	0	0	4	2	2	y	x	x	x	x	x	x	x	x	x	x	x	x	x	x
23	1	2	29	911	97	15.4	1	1	1	R1	5	5	19	16	19	9	9	9	8	5	5	14	11	7	4	4	5	0	0	0	0	4	0	y	y	3	3	19	15	21	8	8	9	7	5	4	14	7	7
										R2	5	5	18	16	20	9	10	9	9	5	5	14	11	11	5	4	5	0	0	0	0	5	0	y	y	2	3	18	15	20	10	9	9	9	5	5	14	10	10
24	0	2	33	1013	100	14	1	1	1	R1	5	5	14	11	8	9	8	7	7	5	4	12	8	5	5	4	5	0	0	0	0	3	y	y	y	5	5	13	9	9	9	8	9	8	5	5	11	6	5
										R2	5	5	15	11	9	10	9	9	9	5	4	14	10	9	5	4	5	0	0	0	0	5	y	y	y	4	5	15	9	9	8	9	9	9	5	5	11	8	8
25	0	2	29	911	94	11.8	1	1	1	R1	4	5	19	15	14	9	9	8	8	5	4	16	10	9	5	3	4	1	0	0	0	4	y	y	2	4	5	21	14	15	8	8	9	8	4	5	20	11	11
										R2	5	5	20	17	15	9	8	8	8	5	5	18	12	10	5	3	4	1	0	0	0	5	y	y	2	4	5	20	14	16	8	8	9	9	5	5	21	11	10
26	1	2	26	815	84	12.9	1	1	1	R1	4	5	15	12	13	9	8	9	8	5	5	15	8	10	4	4	4	0	0	0	0	3	0	y	y	3	3	16	12	13	9	y	8	7	4	5	15	8	9
										R2	5	5	16	12	15	11	8	9	8	5	5	15	10	10	5	4	4	0	0	0	0	5	2	y	y	3	5	15	10	15	10	9	9	8	5	5	13	12	9
27	0	3	47	1441	105	17.3	1	1	1	R1	3	4	22	17	15	10	12	13	12	4	4	14	10	12	4	4	4	0	0	0	0	3	0	2	y	4	4	22	19	15	12	12	12	9	5	5	15	11	12
										R2	3	3	23	19	14	10	12	13	11	5	4	13	11	11	5	4	5	0	0	0	0	5	0	2	y	3	5	22	18	15	13	13	11	10	5	5	12	10	10
28	1	3	37	1146	87	10	1	1	1	R1	4	5	14	9	10	8	7	8	7	5	5	16	10	9	4	4	5	1	0	0	0	4	0	2	y	3	4	15	10	10	9	8	6	6	5	5	18	9	11
										R2	5	5	14	9	10	7	7	6	6	5	5	16	9	9	5	4	5	1	1	1	0	5	1	2	y	3	4	14	10	10	8	7	6	6	5	5	18	10	10
29	1	3	40	1224	101	15.8	1	1	1	R1	5	5	16	13	11	9	7	7	7	5	5	17	11	11	5	4	5	0	0	0	0	4	0	y	0	4	4	18	12	14	9	8	7	8	5	3	19	11	12
										R2	5	5	17	11	12	9	7	7	7	5	5	17	10	10	5	4	5	1	0	0	0	5	2	y	2	3	4	18	11	13	9	8	7	7	4	5	18	10	10
30	0	3	42	1292	97	15	1	1	1	R1	4	5	15	10	10	9	9	9	8	5	4	y	7	8	4	4	4	1	1	1	0	4	2	2	y	4	5	14	10	11	8	8	8	7	5	5	y	9	7
										R2	5	5	15	13	11	8	9	8	7	5	5	y	8	8	5	4	5	0	1	1	0	5	2	0	y	3	5	14	10	10	9	8	8	7	5	5	y	7	8
31	0	3	46	1405	104	16.4	1	1	1	R1	5	5	15	11	10	13	6	8	8	5	5	18	9	9	5	4	4	0	0	0	0	3	y	2	y	5	5	15	9	13	9	6	8	8	5	5	15	6	8
										R2	5	5	17	11	10	17	8	8	8	5	5	12	9	9	5	4	5	0	0	0	0	5	y	2	y	4	5	16	10	10	18	6	7	8	5	5	16	7	7
32	0	3	47	1435	100	15	1	1	1	R1	5	5	18	11	12	10	10	11	10	5	5	18	10	12	5	4	4	0	0	0	0	3	y	y	0	3	5	15	10	10	8	9	8	8	5	5	15	8	8
										R2	5	5	18	15	11	11	10	9	9	5	5	17	13	12	5	4	5	1	0	0	0	5	y	y	2	3	5	17	11	9	9	9	9	9	5	5	15	9	9
33	1	3	44	1365	92	12	0	1	1	R1	x	x	x	x	x	x	x	x	x	x	x	x	x	x	x	x	x	x	x	x	x	x	x	x	x	3	3	17	11	11	9	7	7	7	4	4	15	9	7
										R2	x	x	x	x	x	x	x	x	x	x	x	x	x	x	x	x	x	x	x	x	x	x	x	x	x	3	3	16	12	12	11	9	8	7	4	5	16	9	10
34	1	4	54	1660	109	16.4	0	1	1	R1	x	x	x	x	x	x	x	x	x	x	x	x	x	x	x	x	x	x	x	x	x	x	x	x	x	5	5	18	13	13	10	9	8	7	5	5	19	7	9
										R2	x	x	x	x	x	x	x	x	x	x	x	x	x	x	x	x	x	x	x	x	x	x	x	x	x	5	5	18	14	14	11	12	8	7	5	5	18	6	9
35	0	4	48	1491	113	20	1	1	1	R1	5	5	19	13	13	11	8	10	9	5	5	19	12	10	5	4	4	0	0	0	0	4	y	y	2	4	5	19	14	13	9	7	8	9	5	5	18	9	11
										R2	5	5	20	14	13	10	7	6	6	5	5	17	12	12	5	3	5	1	0	0	0	4	y	y	2	3	5	19	13	13	10	8	7	7	5	5	16	9	10
36	1	4	53	1640	100	13	0	1	1	R1	x	x	x	x	x	x	x	x	x	x	x	x	x	x	x	x	x	x	x	x	x	x	x	x	x	3	3	25	23	27	12	11	11	9	4	4	23	14	13
										R2	x	x	x	x	x	x	x	x	x	x	x	x	x	x	x	x	x	x	x	x	x	x	x	x	x	3	3	26	27	28	14	12	9	9	3	5	23	15	13
37	1	4	48	1482	112	23.9	1	1	1	R1	5	5	22	19	17	12	11	11	9	5	5	15	12	11	5	4	5	0	0	0	0	5	y	2	y	4	5	21	16	18	13	11	11	10	5	5	13	12	12
										R2	5	5	18	13	17	17	14	10	10	5	5	15	12	11	5	4	5	0	0	0	0	5	y	2	y	3	5	21	18	19	16	13	10	9	5	5	15	11	11
[truncated: 39 more columns]

## Sheet: Tab1_Legend
	Row	Name	Meaning	Notes coding
Demographic data	A	Pat_No.	Patient-Number
	B	Gender	Sex	0= male, 1= female
	C	DOB	Date of birth	data has been anonymized
	D	Scan_Date	Date of MRI scan	data has been anonymized
	E	Age_y	Age in years at time of MRI scan	[years]
	F	Age_m	Age in months at time of MRI scan	[months]
	G	Age_d	Age in days at time of MRI scan	[days]
	H	Height	Body height	[cm]
	I	Weight	Body weight	[kg]
	J	CE	Contrast-enhanced angiography was acquired	0= no, 1= yes
	K	3D	3D-whole-heart-mDixon was acquired	0= no, 1= yes
	L	T1_TFE	FB 2D CINE CS T1-TFE was acquired	0= no, 1= yes
	M	Reader	Reader 1 = R1, Reader 2 = R2
Sequence 1:	N	Overall_Quality_CE	Overal quality of the respective MRI sequence	Likert-Scale 1-5	x= no data, y= cannot be assessed
Contrast-enhanced (CE)	O	Aorta_Quality_CE	Quality of the Aorta of the respective MRI sequence	Likert-Scale 1-5
Angiography	P	SoV_CE	Aortic diameter: Sinuses of Valsalva	Diameter in [mm]
	Q	STJ_CE	Aortic diameter: Sinotubular junction	Diameter in [mm]
	R	Asc_TP_CE	Aortic diameter: Ascending Aorta at the level of the main pulmonary trunc	Diameter in [mm]
	S	Trans_Arch_CE	Aortic diameter: Transverse Arch between Brachiocepahlic trunc and Carotic artery	Diameter in [mm]
	T	Isthmus_CE	Aortic diameter: Aortic isthmus	Diameter in [mm]
	U	Dist_Arch_CE	Aortic diameter: Distal Arch	Diameter in [mm]
	V	Desc_TP_CE	Aortic diameter: Descending Aorta at the level of the main pulmonary trunc	Diameter in [mm]
	W	SupraAo_Quality_CE	Quality of the supraaortic vessels in the respective MRI sequence	Likert-Scale 1-5
	X	MPA_LPA_RPA_Quality_CE	Quality of the main, left and right pulmonary artery	Likert-Scale 1-5
	Y	MPA_Dia_CE	Diameter main pulmonary artery	Diameter in [mm]
	Z	LPA_Dia_CE	Diameter left pulmonary artery	Diameter in [mm]
	AA	RPA_Dia_CE	Diameter right pulmonary artery	Diameter in [mm]
	AB	IVC_SVC_Quality_CE	Quality of the superior and inferior Vena cava	Likert-Scale 1-5
	AC	PuVeins_N_CE	Number of delineable pulmonary veins	Absolute value
	AD	PuVeins_Quality_CE	Quality of the pulmonary veins	Likert-Scale 1-5
	AE	Add_Vessel_CE	Presence of additional vessels	0= no, 1= yes
	AF	Ventr_Def_CE	Presence of a ventricular septal defect	0= no, 1= yes
	AG	Atr_Def_CE	Presence of an atrial septal defect	0= no, 1= yes
	AH	Valve_Vit_CE	Presence of a valvular vitium	0= no, 1= yes
	AJ	Diagn_Confidence_CE	Diagnostic confidence	Likert-Scale 1-5
	AI	Diagnosis_Intracardiac_CE	Diagnostic agreement compared to reference standard: intracardiac pathologies (for Sensitivity/Specificity)	0= Pathologies were not detected, 1= pathologies were partially detected, 2= pathologies were fully deteected, y= the patient had no pathology in the anatomical compartment
	AK	Diagnosis_Extracardiac_great_CE	Diagnostic agreement compared to reference standard: great extracardiac Vessels (for Sensitivity/Specificity)	0= Pathologies were not detected, 1= pathologies were partially detected, 2= pathologies were fully deteected, y= the patient had no pathology in the anatomical compartment
	AL	Diagnosis_Extracardiac_small_CE	Diagnostic agreement compared to reference standard: small intracardiac Vessels (for Sensitivity/Specificity)	0= Pathologies were not detected, 1= pathologies were partially detected, 2= pathologies were fully deteected, y= the patient had no pathology in the anatomical compartment
Sequence 2:	AM	Overall_Quality_3D	Overal quality of the respective MRI sequence	Likert-Scale 1-5
3D-whole-heart-mDixon	AN	Aorta_Quality_3D	Quality of the Aorta of the respective MRI sequence	Likert-Scale 1-5
	AO	SoV_3D	Aortic diameter: Sinuses of Valsalva	Diameter in [mm]
	AP	STJ_3D	Aortic diameter: Sinotubular junction	Diameter in [mm]
	AQ	Asc_TP_3D	Aortic diameter: Ascending Aorta at the level of the main pulmonary trunc	Diameter in [mm]
	AR	Trans_Arch_3D	Aortic diameter: Transverse Arch between Brachiocepahlic trunc and Carotic artery	Diameter in [mm]
	AS	Isthmus_3D	Aortic diameter: Aortic isthmus	Diameter in [mm]
	AT	Dist_Arch_3D	Aortic diameter: Distal Arch	Diameter in [mm]
	AU	Desc_TP_3D	Aortic diameter: Descending Aortaat the level of the main pulmonary trunc	Diameter in [mm]
	AV	SupraAo_Quality_3D	Quality of the supraaortic vessels in the respective MRI sequence	Likert-Scale 1-5
	AW	MPA_LPA_RPA_3D	Quality of the main, left and right pulmonary artery	Likert-Scale 1-5
	AX	MPA_Dia_3D	Diameter main pulmonary artery	Diameter in [mm]
	AY	LPA_Dia_3D	Diameter left pulmonary artery	Diameter in [mm]
	AZ	RPA_Dia_3D	Diameter right pulmonary artery	Diameter in [mm]
	BA	IVC_SVC_Quality_3D	Quality of the superior and inferior Vena cava	Likert-Scale 1-5
	BB	PuVeins_N_3D	Number of delineable pulmonary veins	Absolute value
	BC	PuVeins_Quality_3D	Quality of the pulmonary veins	Likert-Scale 1-5
	BD	Add_Vessel_3D	Presence of additional vessels	0= no, 1= yes
	BE	Ventr_Def_3D	Presence of a ventricular septal defect	0= no, 1= yes
	BF	Atr_Def_3D	Presence of an atrial septal defect	0= no, 1= yes
	BG	Valve_Vit_3D	Presence of a valvular vitium	0= no, 1= yes
	BH	Diagn_Confidence_3D	Diagnostic confidence	Likert-Scale 1-5
	BI	Diagnosis_Intracardiac_3D	Diagnostic agreement compared to reference standard: intracardiac pathologies (for Sensitivity/Specificity)	0= Pathologies were not detected, 1= pathologies were partially detected, 2= pathologies were fully deteected, y= the patient had no pathology in the anatomical compartment
	BJ	Diagnosis_Extracardiac_great_3D	Diagnostic agreement compared to reference standard: great extracardiac Vessels (for Sensitivity/Specificity)	0= Pathologies were not detected, 1= pathologies were partially detected, 2= pathologies were fully deteected, y= the patient had no pathology in the anatomical compartment
	BK	Diagnosis_Extracardiac_small_3D	Diagnostic agreement compared to reference standard: small intracardiac Vessels (for Sensitivity/Specificity)	0= Pathologies were not detected, 1= pathologies were partially detected, 2= pathologies were fully deteected, y= the patient had no pathology in the anatomical compartment
Sequence 3:	BL	Overall_Quality_T1_TFE	Overal quality of the respective MRI sequence	Likert-Scale 1-5
FB 2D CINE CS T1-TFE	BM	Aorta_Quality_T1_TFE	Quality of the Aorta of the respective MRI sequence	Likert-Scale 1-5
	BN	SoV_T1_TFE	Aortic diameter: Sinuses of Valsalva	Diameter in [mm]
	BO	STJ_T1_TFE	Aortic diameter: Sinotubular junction	Diameter in [mm]
	BP	Asc_TP_T1_TFE	Aortic diameter: Ascending Aorta at the level of the main pulmonary trunc	Diameter in [mm]
	BQ	Trans_Arch_T1_TFE	Aortic diameter: Transverse Arch between Brachiocepahlic trunc and Carotic artery	Diameter in [mm]
	BR	Isthmus_T1_TFE	Aortic diameter: Aortic isthmus	Diameter in [mm]
	BS	Dist_Arch_T1_TFE	Aortic diameter: Distal Arch	Diameter in [mm]
	BT	Desc_TP_T1_TFE	Aortic diameter: Descending Aorta at the level of the main pulmonary trunc	Diameter in [mm]
	BU	SupraAo_Quality_T1_TFE	Quality of the supraaortic vessels in the respective MRI sequence	Likert-Scale 1-5
	BV	MPA_LPA_RPA_T1_TFE	Quality of the main, left and right pulmonary artery	Likert-Scale 1-5
	BW	MPA_Dia_T1_TFE	Diameter main pulmonary artery	Diameter in [mm]
	BX	LPA_Dia_T1_TFE	Diameter left pulmonary artery	Diameter in [mm]
	BY	RPA_Dia_T1_TFE	Diameter right pulmonary artery	Diameter in [mm]
	BZ	IVC_SVC_Quality_T1_TFE	Quality of the superior and inferior Vena cava	Likert-Scale 1-5
	CA	PuVeins_N_T1_TFE	Number of delineable pulmonary veins	Absolute value
	CB	PuVeins_Quality_T1_TFE	Quality of the pulmonary veins	Likert-Scale 1-5
	CC	Add_Vessel_T1_TFE	Presence of additional vessels	0= no, 1= yes
	CD	Ventr_Def_T1_TFE	Presence of a ventricular septal defect	0= no, 1= yes
	CE	Atr_Def_T1_TFE	Presence of an atrial septal defect	0= no, 1= yes
	CF	Valve_Vit_T1_TFE	Presence of a valvular vitium	0= no, 1= yes
	CG	Diagn_Confidence_T1_TFE	Diagnostic confidence	Likert-Scale 1-5
	CH	Diagnosis_Intracardiac_T1_TFE	Diagnostic agreement compared to reference standard: intracardiac pathologies (for Sensitivity/Specificity)	0= Pathologies were not detected, 1= pathologies were partially detected, 2= pathologies were fully deteected, y= the patient had no pathology in the anatomical compartment
	CI	Diagnosis_Extracardiac_great_T1_TFE	Diagnostic agreement compared to reference standard: great extracardiac Vessels (for Sensitivity/Specificity)	0= Pathologies were not detected, 1= pathologies were partially detected, 2= pathologies were fully deteected, y= the patient had no pathology in the anatomical compartment
	CJ	Diagnosis_Extracardiac_small_T1_TFE	Diagnostic agreement compared to reference standard: small intracardiac Vessels (for Sensitivity/Specificity)	0= Pathologies were not detected, 1= pathologies were partially detected, 2= pathologies were fully deteected, y= the patient had no pathology in the anatomical compartment
Diagnosis	CK	Reference_standard_Intracardiac	Presence of pathology in the intracardiac compartment according to reference standard	0= no, 1= yes
Reference standard	CL	Reference_standard_Extracardiac_great	Presence of pathology in the great extracardiac vessels according to reference standard	0= no, 1= yes
	CM	Reference_standard_Extracardiac_small	Presence of pathology in the small extracardiac vessels according to reference standard	0= no, 1= yes

## Sheet: Tab2_Quantitative_image_quality
Pat_No.	Sequence	Vessel	Reader	Label	drawn.Length	distance.Dedriche	left.slopeDedriche	right.slopeDedriche	snrLumen	meanLumen	stdevLumen	contrast	minL	minR	maxL	maxR	distance	left.maxSlope	right.maxSlope	left.meanSlope	right.meanSlope
1	3D CE-MRA	PT	R1	TP.Seq22.Ser1307.Img1751.dcm	22632	21250	1628913	1283045	17463	1879381	107620	0.526	130952	571653	1838887	2071504	18760	257562	164625	255204	163286
			R2	TP.Seq22.Ser1307.Img1751.dcm	20542	21250	1776354	875819	20871	1934483	92687	0.401	249989	847163	1979174	2065477	18342	220699	199002	219436	197735
		AO	R1	AO.Seq22.Ser1307.Img1836.dcm	10363	NaN	766849	1608029	26668	1218978	45710	0.394	548221	80439	1260141	1260102	7300	178841	267930	178189	263688
			R2	AO.Seq22.Ser1307.Img1836.dcm	9484	12500	1189954	328464	5414	1409300	260297	0.553	173777	458025	1665234	1589910	7953	328567	188561	326032	187888
	3D WH	PT	R1	TP.Seq7.Ser205.Img34.dcm	15524	NaN	0	0	31683	1080420	34101	0.087	923337	852952	1125386	1100117	13945	74847	84074	68450	77131
			R2	TP.Seq7.Ser205.Img34.dcm	18088	NaN	0	0	29784	1093541	36716	0.105	889184	890810	1143462	1100138	14766	74117	71705	68828	68852
		AO	R1	AO.Seq7.Ser205.Img37.dcm	9864	NaN	0	408303	9438	1237686	131140	0.106	984521	360104	1429514	1216773	8750	185392	251924	170853	238319
			R2	AO.Seq7.Ser205.Img37.dcm	10703	13125	343846	0.000	12888	1227477	95244	0.133	377959	945016	1235562	1351129	9844	217182	129149	206470	122687
	FB 2D CINE CS T1-TFE	PT	R1	TP.Seq9.Ser301.Img318.dcm	21789	23438	2020158	1745444	14948	4164633	278608	0.723	119674	703913	4416511	4383455	22017	1183564	935814	1167793	922555
			R2	TP.Seq9.Ser301.Img318.dcm	22695	22461	2586127	1202656	19909	4154827	208691	0.730	74844	669113	4372211	4293546	21218	1195750	1011550	1178903	999291
		AO	R1	AO.Seq11.Ser501.Img291.dcm	8194	7812	1216567	1502383	23080	1865882	80845	0.637	424185	321457	1942511	1914072	7261	538347	445983	530000	439872
			R2	AO.Seq11.Ser501.Img291.dcm	9922	7812	1211550	1985557	34338	2037484	59336	0.539	620362	277509	2073612	2091606	8261	510615	606917	508662	601637
7	3D CE-MRA	PT	R1	TP.Seq35.Ser1401003.Img34.dcm	10704	9310	784843	470924	73222	1907174	26047	0.221	1222083	1215231	1932422	1916346	9149	255546	282020	252596	282155
			R2	TP.Seq35.Ser1401003.Img34.dcm	10295	10156	734636	1349774	9400	1747978	185956	0.403	823187	332703	1934409	1940821	10709	220608	331656	218955	329283
		AO	R1	AO.Seq35.Ser1401003.Img39.dcm	18260	16081	1438467	1682500	24525	1845851	75263	0.710	317317	234896	1871686	1978832	16008	455364	537649	449700	532880
			R2	AO.Seq35.Ser1401003.Img39.dcm	19006	16081	1287637	1365754	24184	1735296	71755	0.730	284030	278761	1842271	1823463	17291	397323	495169	398659	490512
	3D WH	PT	R1	TP.Seq11.Ser303.Img52.dcm	15171	14875	422455	445210	21968	1140387	51911	0.285	571277	623718	1121460	1255322	14121	217342	204418	214722	203179
			R2	TP.Seq11.Ser303.Img52.dcm	12447	9208	237741	425492	14373	1052923	73258	0.263	631881	572733	1159824	1082041	10491	104035	149816	103472	148206
		AO	R1	AO.Seq11.Ser303.Img50.dcm	14397	14167	540522	454013	26361	1259807	47791	0.406	550881	514517	1322715	1305362	14839	301575	245332	298570	242686
			R2	AO.Seq11.Ser303.Img50.dcm	14246	12750	484150	206339	16980	1281082	75445	0.241	580572	781780	1428919	1279217	12985	260832	180125	256876	178490
	FB 2D CINE CS T1-TFE	PT	R1	TP.Seq19.Ser1101.Img297.dcm	16702	13672	1589239	1612461	22528	2829970	125618	0.705	499488	417171	2888140	2999386	13302	689351	931577	681637	921536
			R2	TP.Seq19.Ser1101.Img297.dcm	14491	10742	1473026	1886093	22701	2749241	121109	0.719	379386	466303	2881249	2857796	12013	640824	832656	635732	824570
		AO	R1	AO.Seq19.Ser1101.Img319.dcm	10791	7812	1741477	2081353	11134	2487217	223387	0.655	540772	368596	2701808	2597476	7665	889266	607872	878334	601663
			R2	AO.Seq19.Ser1101.Img319.dcm	9981	8789	1773210	1167239	37327	2756219	73840	0.616	395283	657173	2764498	2814280	8109	859700	791894	850507	775679
9	3D CE-MRA	PT	R1	TP.Seq20.Ser1303.Img404.dcm	14613	8750	1281444	1287267	19507	3096758	158749	0.714	498749	538829	3226250	3232628	9709	472904	537699	469506	534036
			R2	TP.Seq20.Ser1303.Img404.dcm	16485	6250	216086	1219684	21217	2446944	115332	0.539	706079	749523	2581803	2504728	11598	397758	267560	394601	267292
		AO	R1	AO.Seq20.Ser1303.Img597.dcm	13159	8750	690471	908294	18414	2602821	141348	0.332	1362753	874617	2725846	2715361	9060	277562	377727	279064	375178
			R2	AO.Seq20.Ser1303.Img597.dcm	13251	8750	853205	990427	69337	2880326	41541	0.418	1155416	496621	2885813	2815105	7651	330280	331316	326759	329264
	3D WH	PT	R1	TP.Seq8.Ser206.Img96.dcm	9573	6562	1044196	753100	14512	1028112	70847	0.385	256271	489104	1104000	1102312	7350	200531	151994	199703	150801
			R2	TP.Seq8.Ser206.Img96.dcm	9761	7292	849130	667132	15744	1096832	69665	0.395	498117	473273	1169231	1149901	7163	167937	203270	166374	201085
		AO	R1	AO.Seq8.Ser206.Img95.dcm	12995	7292	698907	804793	9422	964033	102319	0.423	411921	292716	1016075	1069707	11404	225751	210842	222188	209247
			R2	AO.Seq8.Ser206.Img95.dcm	13397	2188	47307	366285	11291	817637	72414	0.322	441991	273324	945137	861668	12112	223101	190863	220023	189220
	FB 2D CINE CS T1-TFE	PT	R1	TP.Seq9.Ser301.Img298.dcm	13185	10742	2206719	2762288	12479	4824875	386655	0.762	679030	151299	5037225	5250345	10334	1259384	1629313	1244004	1609514
			R2	TP.Seq9.Ser301.Img298.dcm	12018	9766	1103877	1504963	16155	4580584	283535	0.727	716840	240699	4528413	4961786	9223	1130179	1558097	1118194	1546245
		AO	R1	AO.Seq9.Ser301.Img321.dcm	11734	9766	1040769	1826410	11230	5691288	506801	0.545	1695566	552057	5752855	6381338	8899	1516693	2064205	1498536	2035744
			R2	AO.Seq9.Ser301.Img321.dcm	11713	8789	1014623	1394092	13071	5957127	455760	0.588	1643560	675268	6336420	6382016	8818	1642278	1928828	1622321	1904171
10	3D CE-MRA	PT	R1	TP.Seq17.Ser1206.Img53.dcm	20404	16250	288302	1116681	20992	2662752	126846	0.358	1272027	1209846	2688526	2811060	16687	313087	279256	309728	276083
			R2	TP.Seq17.Ser1206.Img53.dcm	19433	16250	673922	810823	21890	2720652	124288	0.317	1384464	1071623	2671767	2905964	16125	270788	303813	271072	301139
		AO	R1	AO.Seq17.Ser1206.Img49.dcm	16878	10000	687891	1053727	26888	2889239	107456	0.371	962762	1370843	2988790	2991146	10789	330394	276217	328016	274336
			R2	AO.Seq17.Ser1206.Img49.dcm	17220	11250	665211	748510	20167	2939711	145772	0.398	1301286	906015	3064632	3020251	10475	321946	296248	319331	294916
	3D WH	PT	R1	N/A	N/A	N/A	N/A	N/A	N/A	N/A	N/A	N/A	N/A	N/A	N/A	N/A	N/A	N/A	N/A	N/A	N/A
			R2	N/A	N/A	N/A	N/A	N/A	N/A	N/A	N/A	N/A	N/A	N/A	N/A	N/A	N/A	N/A	N/A	N/A	N/A
		AO	R1	AO.Seq10.Ser405.Img44.dcm	9634	NaN	0	0	13330	724294	54338	0.064	653094	440848	813588	743099	7656	64064	147744	56034	133724
			R2	AO.Seq10.Ser405.Img44.dcm	9294	NaN	0	0	14878	721233	48477	0.049	683986	572013	798254	753760	6562	39715	106367	35257	91405
	FB 2D CINE CS T1-TFE	PT	R1	TP.Seq12.Ser501.Img276.dcm	19998	17578	1446704	2068219	13869	4534449	326949	0.741	676158	453797	5001954	4538010	16390	1388549	925157	1371206	916808
			R2	TP.Seq12.Ser501.Img276.dcm	19453	18555	1451257	1829563	15236	4197877	275529	0.733	486402	685422	4456875	4602599	15618	868123	1410762	861682	1390810
		AO	R1	AO.Seq12.Ser501.Img279.dcm	13904	11719	2029045	1706213	26700	3810175	142702	0.686	654023	714926	3992796	3832453	10747	1045484	984203	1032723	970556
			R2	AO.Seq12.Ser501.Img279.dcm	14267	11719	1462417	1236570	16518	3772855	228412	0.670	641251	736191	4155550	3730330	11179	1077688	962637	1066389	949162
12	3D CE-MRA	PT	R1	TP.Seq23.Ser2001.Img554.dcm	19397	12500	1730526	1138263	12378	2997258	242152	0.536	588329	957943	3209533	3171121	11106	446835	236723	444226	235534
			R2	TP.Seq23.Ser2001.Img554.dcm	17417	11250	844675	1339972	10511	2965394	282111	0.546	938323	539402	3193176	3201775	10685	233694	468281	232346	467032
		AO	R1	AO.Seq23.Ser2001.Img595.dcm	15185	7500	1671593	1433261	455190	2410685	5296	0.432	949764	486735	2398498	2397243	8585	222428	265111	220068	263229
			R2	AO.Seq23.Ser2001.Img595.dcm	13152	3750	1539235	917763	110511	1928870	17454	0.554	392736	540055	1882322	1924347	7450	231938	203341	230338	201577
	3D WH	PT	R1	TP.Seq11.Ser801.Img301.dcm	16498	12695	1631130	1388598	40767	3778828	92692	0.638	842813	626880	3811025	3914605	12539	854310	942119	844586	929814
			R2	TP.Seq11.Ser801.Img301.dcm	15405	12695	1976404	1963555	36752	3678166	100082	0.628	850162	718166	3724923	3792625	12784	845010	1028578	833075	1014985
		AO	R1	AO.Seq11.Ser801.Img272.dcm	15307	12695	1880766	1227680	15437	4473852	289816	0.508	918269	1466031	4932112	4498469	12616	1449143	1224015	1430482	1202511
			R2	AO.Seq11.Ser801.Img272.dcm	15252	12695	1483503	691734	13746	4484198	326221	0.517	1109002	1359811	5057906	4273906	12952	1593078	971788	1572696	958928
	FB 2D CINE CS T1-TFE	PT	R1	TP.Seq11.Ser801.Img301.dcm	16849	12695	1597311	2026014	39757	3770408	94836	0.704	584326	661418	3811262	3915907	12488	884890	950274	874406	937942
			R2	TP.Seq11.Ser801.Img301.dcm	14031	12695	1071806	2193926	25644	3599253	140353	0.555	1049540	895889	3758035	3668888	12250	1034311	910959	1027342	904565
		AO	R1	AO.Seq11.Ser801.Img272.dcm	14165	12695	1131006	1496899	15754	4474343	284017	0.503	1480143	905329	4477712	4923399	12765	1140231	1511019	1126505	1494847
			R2	AO.Seq11.Ser801.Img272.dcm	13936	11719	1187812	863337	14496	4457583	307513	0.369	949951	2045773	4946530	4435772	12241	1297455	1003531	1290168	981638
14	3D CE-MRA	PT	R1	TP.Seq29.Ser1601002.Img39.dcm	16554	12500	1317050	402829	13501	2456162	181931	0.364	399175	1264506	2713790	2712924	13801	613170	377449	608805	370098
			R2	TP.Seq29.Ser1601002.Img39.dcm	19263	15625	625694	1239548	8613	2423496	281370	0.515	851662	367174	2723641	2662392	17273	351736	490208	350596	488158
		AO	R1	AO.Seq29.Ser1601002.Img39.dcm	13774	11719	1602573	1752844	15870	3222350	203044	0.626	782321	244645	3402746	3402706	11738	494126	696786	491882	693361
			R2	AO.Seq29.Ser1601002.Img39.dcm	14325	10156	1030689	1088714	37087	3264902	88033	0.394	1430944	650503	3357622	3289917	10709	468293	662806	464477	657374
	3D WH	PT	R1	TP.Seq6.Ser205.Img18.dcm	16817	NaN	0.000	215936	28167	1233873	43806	0.074	1051266	875077	1301877	1219532	11843	113204	67278	111919	66947
			R2	TP.Seq6.Ser205.Img18.dcm	14797	NaN	0.000	486609	32449	1201146	37017	0.076	1053003	835828	1258664	1225355	11332	86170	106491	85266	106005
		AO	R1	AO.Seq6.Ser205.Img20.dcm	16095	10391	113340	904525	17039	1063255	62401	0.060	981876	227028	1148766	1107821	15050	62100	290024	61656	288381
			R2	AO.Seq6.Ser205.Img20.dcm	14243	10391	152881	346472	16794	809131	48179	-0.9407	871525	374251	871525	869887	7101	NaN	125577	-33623	124909
	FB 2D CINE CS T1-TFE	PT	R1	TP.Seq8.Ser301.Img273.dcm	15374	15625	1427599	1965017	24398	2496576	102327	0.481	911509	553636	2611578	2602057	15154	680335	635707	655566	625333
			R2	TP.Seq8.Ser301.Img273.dcm	17842	14648	1251324	1249556	11228	2407952	214456	0.572	468365	724623	2681027	2664265	15523	563901	576672	560118	577873
		AO	R1	AO.Seq8.Ser301.Img269.dcm	16059	13672	1496291	1160843	19219	2510538	130625	0.483	893870	524207	2563597	2692683	13895	555468	713427	550151	704485
			R2	AO.Seq8.Ser301.Img269.dcm	14427	12695	1885541	1521373	11585	2449790	211470	0.531	776076	679901	2726977	2535185	13015	658858	548112	650771	546477
17	3D CE-MRA	PT	R1	TP.Seq16.Ser1401.Img114.dcm	19985	16081	619831	1534335	11694	3221047	275448	0.489	1185488	237494	3458718	3458610	17056	775459	646560	766219	641393
			R2	TP.Seq16.Ser1401.Img114.dcm	20454	16081	952490	1558227	5552	2900391	522425	0.697	612765	415775	3426698	3425361	18495	568094	620396	560971	615878
		AO	R1	AO.Seq16.Ser1401.Img112.dcm	16357	11849	907509	999910	33858	1756934	51891	0.399	775874	550208	1835718	1806901	13161	350930	316509	347087	312171
			R2	AO.Seq16.Ser1401.Img112.dcm	16253	11849	852155	831853	12894	1684377	130635	0.382	768870	627487	1721229	1878108	12937	289017	425946	284974	419167
	3D WH	PT	R1	TP.Seq24.Ser1604.Img93.dcm	20415	18333	1082699	334609	22245	1649164	74137	0.150	372629	1250247	1691377	1718306	17910	313951	160628	314674	157983
			R2	TP.Seq24.Ser1604.Img93.dcm	21362	17500	1249822	421210	17255	1647122	95458	0.175	444114	1221133	1737511	1738572	18501	297221	141587	294180	140337
		AO	R1	AO.Seq24.Ser1604.Img100.dcm	13459	13333	705793	1132310	134669	1668136	12387	0.340	827235	92070	1678783	1689496	11713	240711	409877	237557	405465
			R2	AO.Seq24.Ser1604.Img100.dcm	15068	9167	841727	678134	44558	1514357	33986	0.278	779249	876484	1552031	1550075	9958	255851	235242	251417	231514
	FB 2D CINE CS T1-TFE	PT	R1	TP.Seq5.Ser501.Img316.dcm	21537	18555	1966295	1320185	10236	3062733	299198	0.525	605197	984077	3479023	3161748	18210	997790	735202	982602	716404
			R2	TP.Seq5.Ser501.Img316.dcm	20104	19531	2412752	1244544	11751	3013455	256437	0.666	624049	658104	3395112	3277942	18388	954250	698467	939902	688811
		AO	R1	AO.Seq5.Ser501.Img381.dcm	14521	13672	1757810	1891521	32765	2981577	90999	0.788	367700	228937	3097230	3130609	12685	891673	828893	876227	817399
			R2	AO.Seq5.Ser501.Img381.dcm	15885	13672	2382708	1058538	12848	2985770	232392	0.767	413139	255936	3258032	3133973	13625	819510	784966	815611	777723
18	3D CE-MRA	PT	R1	AO_TP.Seq35.Ser1301020.Img26.dcm	11484	NaN	216866	1692146	8351	1320201	158098	0.126	1038672	239419	1475136	1338692	8243	136655	196096	134324	195827
			R2	AO_TP.Seq35.Ser1301020.Img26.dcm	10882	8750	1257529	1109981	10684	927334	86801	0.383	447773	239752	1005048	1002632	8783	114671	136392	113983	134914
		AO	R1	AO_TP.Seq35.Ser1301020.Img26.dcm	12557	10000	837220	931014	12206	1617748	132537	0.249	994777	1005862	1758844	1674138	8606	184245	126920	183259	127544
			R2	AO_TP.Seq35.Ser1301020.Img26.dcm	10908	8750	569798	232111	37907	1636576	43173	0.144	1077295	1206230	1611366	1683402	8643	158482	136242	155001	133490
	3D WH	PT	R1	TP.Seq3.Ser202.Img70.dcm	18249	16908	397262	1318071	14503	1600891	110381	0.266	980694	102071	1692239	1766972	16124	274193	483779	269809	478302
			R2	TP.Seq3.Ser202.Img70.dcm	18349	19022	1451621	660492	9328	1667140	178715	0.309	142666	992296	1912060	1880909	16381	435243	200887	430566	198197
		AO	R1	AO.Seq3.Ser202.Img71.dcm	12405	9159	994171	866425	11117	2006990	180531	0.311	1115797	987236	2124442	2297263	9781	285730	449192	282770	441827
			R2	AO.Seq3.Ser202.Img71.dcm	12703	9863	1040347	1137092	8531	2281392	267415	0.343	1028300	1148667	2349382	2665589	10208	391052	486751	385854	480048
	FB 2D CINE CS T1-TFE	PT	R1	TP.Seq6.Ser301.Img271.dcm	20197	18555	2543658	1775366	11728	2356033	200889	0.656	148393	517868	2550433	2489404	18125	722817	709371	721643	698299
			R2	TP.Seq6.Ser301.Img271.dcm	18749	16602	1378824	966504	21863	2317901	106021	0.612	178418	572984	2454425	2381581	16905	603792	663939	597051	655193
		AO	R1	AO.Seq6.Ser301.Img294.dcm	13440	8789	1759309	1362098	18383	3100740	168676	0.502	1057801	1076566	3243244	3315252	9259	757953	800758	742838	785094
			R2	AO.Seq6.Ser301.Img294.dcm	7984	5859	1793805	1726250	9657	2990497	309684	0.653	257826	647663	3082696	3325026	5451	848761	1069184	846947	1058158
19	3D CE-MRA	PT	R1	TP.Seq26.Ser903012.Img30.dcm	16559	12500	686892	272097	35925	2822609	78570	0.124	1278282	2214323	2843624	2923662	13079	308728	187396	293580	185047
			R2	TP.Seq26.Ser903012.Img30.dcm	16624	12500	346883	748042	87952	2955955	33609	0.214	1932354	1260704	2983140	2990489	13474	234290	400288	230142	396046
		AO	R1	AO.Seq26.Ser903012.Img35.dcm	13039	6250	721919	388820	22337	3321028	148676	0.184	1812211	2346840	3407618	3417216	9060	444337	281302	440679	277895
			R2	AO.Seq26.Ser903012.Img35.dcm	11844	8750	626651	716825	46615	3284425	70458	0.232	2024884	1412881	3347713	3246174	9790	272361	279834	266242	278212
	3D WH	PT	R1	TP.Seq9.Ser205.Img35.dcm	16422	12031	696737	564385	29709	1428504	48084	0.255	761228	850884	1530037	1432765	12222	275397	209275	271496	206395
			R2	TP.Seq9.Ser205.Img35.dcm	15561	12031	659301	952599	23266	1421704	61108	0.260	828403	783059	1409838	1565850	12194	197238	306386	194837	302712
		AO	R1	AO.Seq9.Ser205.Img41.dcm	10823	8203	151545	582291	30688	1077423	35109	0.151	827778	522485	1122334	1126766	8625	93067	234664	91501	232557
			R2	AO.Seq9.Ser205.Img41.dcm	11051	10391	525018	416637	40899	1115167	27266	0.261	555326	666222	1136953	1148990	9348	221325	181246	219721	179621
	FB 2D CINE CS T1-TFE	PT	R1	TP.Seq11.Ser301.Img337.dcm	16670	13672	2275369	1587926	32702	3012646	92125	0.661	619983	544288	3118577	3035712	13895	907847	789089	901512	780266
			R2	TP.Seq11.Ser301.Img337.dcm	18399	14648	2258259	1474057	16040	2955127	184232	0.650	651364	485392	3140615	3071524	15703	849705	546735	837946	546211
		AO	R1	AO.Seq11.Ser301.Img382.dcm	11050	9766	1745151	1606473	17226	3301833	191672	0.717	545449	60861	3308396	3518140	8887	971188	963367	957587	948242
			R2	AO.Seq11.Ser301.Img382.dcm	9974	9766	845086	1109310	13348	3033451	227267	0.772	420496	341911	3273212	3270248	8495	891830	734571	880681	726840
20	3D CE-MRA	PT	R1	TP.Seq26.Ser1301004.Img34.dcm	15572	13542	1229253	589955	25254	3751868	148568	0.301	244409	2034234	3925664	3787680	13467	662895	696062	658506	686160
			R2	TP.Seq26.Ser1301004.Img34.dcm	16608	12695	855413	529691	39867	3827341	96003	0.271	255905	2239603	3924916	3905985	12727	712837	505133	706734	497470
		AO	R1	AO.Seq26.Ser1301004.Img38.dcm	11639	9310	1459440	1615203	21017	4368873	207870	0.494	873720	1447507	4270405	4643104	9366	662146	890254	654216	878675
			R2	AO2.Seq26.Ser1301004.Img42.dcm	10479	8464	1499159	731173	39164	3920002	100093	0.735	319941	605952	4013385	3969544	8418	876694	665675	869680	660413
	3D WH	PT	R1	TP.Seq11.Ser505.Img28.dcm	19087	23242	695154	0.000	22370	1728413	77263	0.289	1010689	86375	1838206	1830997	12305	338761	244653	310565	234865
			R2	TP.Seq11.Ser505.Img28.dcm	16049	NaN	0.000	0.000	17996	1663599	92443	0.157	421032	1224972	1889463	1681867	11211	210923	225037	195477	201857
		AO	R1	AO.Seq11.Ser505.Img33.dcm	11084	9023	391947	903633	21174	1900575	89761	0.251	1163730	132218	1980793	1943775	8750	348593	464228	323914	445676
			R2	AO.Seq11.Ser505.Img33.dcm	9457	9297	469900	489238	59505	1905451	32022	0.238	1131429	1194324	1939295	1964529	9023	312240	268928	293113	248538
	FB 2D CINE CS T1-TFE	PT	R1	TP.Seq6.Ser201.Img319.dcm	14733	14648	1390842	1413220	10814	3204109	296282	0.633	433228	704559	3135446	3678670	13038	882261	897389	863360	886069
			R2	TP.Seq6.Ser201.Img319.dcm	14275	16602	292364	1335561	20457	3356354	164070	0.397	1452544	887281	3367021	3595782	12863	686286	972824	667610	957816
		AO	R1	AO.Seq6.Ser201.Img359.dcm	10669	10742	1847435	1672619	16163	3385856	209482	0.764	468667	162152	3603209	3506183	9353	939660	940412	925687	928552
			R2	AO.Seq6.Ser201.Img359.dcm	11092	9766	1914950	1626101	22004	3328082	151248	0.740	76365	501421	3355996	3523600	9319	1140720	895349	1124828	881912
23	3D CE-MRA	PT	R1	TP.Seq21.Ser1001005.Img28.dcm	17408	12695	1203157	279372	6429	1604117	249495	0.466	409419	689926	1941051	1893116	15326	303397	230838	300497	225567
			R2	TP.Seq21.Ser1001005.Img28.dcm	15432	9310	1110557	422014	4586	1337954	291767	0.417	188418	674638	1663519	1639473	13737	228595	223690	225840	218508
		AO	R1	AO.Seq18.Ser1001002.Img25.dcm	22748	17773	1192127	1156398	7496	1792333	239120	0.597	442785	311327	2100423	1756443	18434	265333	254305	263722	252759
			R2	AO.Seq18.Ser1001002.Img25.dcm	17655	11003	404822	1123526	13102	1611550	122996	0.270	969136	175289	1804709	1687833	12370	236880	328779	230905	325445
	3D WH	PT	R1	TP.Seq6.Ser403.Img34.dcm	17011	13398	282261	505920	11314	987841	87311	0.220	643245	576790	1006267	1189155	13125	121433	194971	113342	181718
			R2	TP.Seq6.Ser403.Img34.dcm	10150	8750	815741	169864	22701	1030427	45392	0.205	89811	694068	1117059	1051704	8203	336069	103182	315792	98237
		AO	R1	AO.Seq6.Ser403.Img38.dcm	14588	NaN	0.000	452793	20801	906144	43562	0.118	732995	655039	929254	1024788	11758	62341	175346	58479	159057
			R2	AO.Seq6.Ser403.Img38.dcm	17028	NaN	0.000	0.000	23747	891593	37545	0.129	602751	718706	932316	934095	13945	94855	62691	88201	59541
	FB 2D CINE CS T1-TFE	PT	R1	TP.Seq3.Ser301.Img426.dcm	18789	14583	1188627	2484524	10164	3189573	313814	0.534	1033267	340594	3519445	3404077	15386	491415	656791	487632	648776
			R2	TP.Seq3.Ser301.Img426.dcm	10683	9375	1531324	1686297	24570	3605131	146730	0.808	390906	159463	3690802	3763873	8916	879477	1071499	865642	1059302
		AO	R1	AO.Seq3.Ser301.Img487.dcm	14846	12500	1941193	1743691	17249	3311167	191964	0.694	628217	101356	3478520	3472006	11989	849792	889340	835787	876489
			R2	AO.Seq3.Ser301.Img487.dcm	15782	15625	1498282	725553	15390	3262105	211958	0.761	195477	464408	3425448	3585429	13628	909319	1079590	899023	1064254
24	3D CE-MRA	PT	R1	TP.Seq35.Ser1201004.Img31.dcm	14974	16927	693351	564323	16502	1621199	98242	0.262	181427	1028315	1758635	1758403	13043	310798	221631	307368	216989
			R2	TP.Seq35.Ser1201004.Img31.dcm	15407	16081	529073	771866	7789	1447126	185799	0.234	1030101	162025	1677130	1658533	12502	176596	233508	173082	231002
		AO	R1	AO.Seq35.Ser1201004.Img33.dcm	15821	13542	555381	758824	42177	2058296	48801	0.391	801874	911134	2112583	2081541	14860	444883	379705	438329	374348
			R2	AO.Seq35.Ser1201004.Img33.dcm	16295	11003	468207	588920	16472	2101697	127590	0.345	921070	1089092	2236316	2243529	12925	276743	299654	272845	294300
	3D WH	PT	R1	TP.Seq13.Ser1105.Img34.dcm	16507	NaN	0	700224	42469	1123814	26462	0.382	517548	424023	1198323	1158509	12578	287686	316316	269638	286353
			R2	TP.Seq13.Ser1105.Img34.dcm	17360	NaN	0	0.000	26568	1092858	41135	0.309	575769	535037	1089639	1159293	13945	233591	209934	214781	197806
		AO	R1	AO.Seq13.Ser1105.Img41.dcm	11024	9297	624785	350825	51237	1210643	23628	0.447	367229	472382	1251124	1237149	9297	338141	308979	312147	288595
			R2	AO.Seq13.Ser1105.Img41.dcm	9804	8477	655779	601223	30297	1211051	39972	0.323	426296	622084	1216449	1296712	8477	342483	292553	318726	266582
	FB 2D CINE CS T1-TFE	PT	R1	TP.Seq31.Ser2501.Img293.dcm	20804	16602	1112374	1277956	44153	2606346	59030	0.437	831740	1014101	2590385	2678820	15697	336450	498442	333853	491137
			R2	TP.Seq31.Ser2501.Img293.dcm	20540	15625	1438370	1720368	32599	2602203	79826	0.460	886992	976462	2642659	2684608	15870	489269	588311	482357	580627
		AO	R1	AO.Seq31.Ser2501.Img360.dcm	12552	10742	1752681	946936	8977	2652201	295455	0.549	779082	747514	3029057	2675696	9575	726469	564002	717893	555818
			R2	AO.Seq31.Ser2501.Img360.dcm	12778	11719	1504085	1168951	17757	2685812	151252	0.571	476276	712776	2919848	2612564	9575	714053	686861	703813	676539
25	3D CE-MRA	PT	R1	TP.Seq19.Ser801003.Img29.dcm	22806	19097	858651	728872	10237	3377664	329953	0.390	587043	1600102	3650108	3714267	20574	615429	578290	612171	570980
			R2	TP.Seq19.Ser801003.Img29.dcm	22948	16806	536952	807066	6800	3313413	487257	0.294	1966455	601609	3755333	3604552	18046	351464	485462	349123	484232
		AO	R1	AO.Seq19.Ser801003.Img29.dcm	20321	14514	577585	1107129	15528	3650037	235064	0.351	1813035	697092	3909631	3769902	16160	519734	691873	512409	684871
			R2	AO.Seq19.Ser801003.Img29.dcm	18452	14514	871035	709374	10501	3562905	339294	0.406	1633627	1622113	3867533	3884321	15727	714051	497601	707224	491083
	3D WH	PT	R1	TP.Seq6.Ser209.Img44.dcm	23679	NaN	0.000	1074140	9900	1850055	186870	0.277	1091295	994007	1928383	2066520	19854	114814	462584	114665	459810
			R2	TP.Seq6.Ser209.Img44.dcm	22737	20039	590100	299548	16092	1884170	117085	0.289	925244	1046859	2095932	1898628	19960	442598	201020	439098	199618
		AO	R1	AO.Seq6.Ser209.Img51.dcm	13562	12656	1344871	915084	17573	1856494	105644	0.383	176513	863441	2029210	1933953	12167	559423	377338	557184	374556
			R2	AO.Seq6.Ser209.Img51.dcm	13979	13359	929596	682435	17241	1825332	105870	0.295	455667	1041875	2040591	1914994	12281	514063	379198	512478	376426
	FB 2D CINE CS T1-TFE	PT	R1	TP.Seq7.Ser301.Img423.dcm	21310	20536	1654180	2166727	21197	2086306	98423	0.637	475188	223041	2140740	2302205	20845	409407	661976	402879	644260
			R2	TP.Seq7.Ser301.Img423.dcm	24622	20536	1800019	1905807	20627	2056214	99685	0.665	428090	191013	2128646	2140757	20842	432913	618720	429175	610158
		AO	R1	AO.Seq7.Ser301.Img470.dcm	14471	12500	748242	1546345	24294	2329070	95869	0.800	53105	267102	2410474	2430135	11697	571984	746197	566786	736598
			R2	AO.Seq7.Ser301.Img470.dcm	12947	8929	1938845	1665374	26408	2151437	81469	0.573	230248	603965	2226645	2228684	8848	542126	597028	536029	589638
26	3D CE-MRA	PT	R1	TP.Seq21.Ser1003009.Img31.dcm	20725	20000	546628	760269	16469	2417692	146803	0.243	1482145	907332	2589679	2432468	17764	259249	298344	259074	297339
			R2	TP.Seq21.Ser1003009.Img31.dcm	24686	18750	485785	498632	21028	2541712	120873	0.393	1156010	873569	2651563	2660368	18232	273675	216745	271173	215859
		AO	R1	AO.Seq32.Ser1003020.Img29.dcm	18917	NaN	0	0	39109	1620907	41446	0.244	989643	907074	1685579	1627941	14392	158905	179206	157305	178901
			R2	AO.Seq32.Ser1003020.Img29.dcm	18090	NaN	0	0	48464	1587108	32748	0.296	874653	873873	1629209	1609801	13228	128906	154187	127924	152733
	3D WH	PT	R1	TP.Seq6.Ser205.Img32.dcm	20272	NaN	0	0	22559	939494	41647	0.208	505711	668142	1018239	1020749	15312	153827	120650	140266	112237
			R2	TP.Seq6.Ser205.Img32.dcm	18329	NaN	0	0	30968	955292	30848	0.174	691551	570353	983694	1004964	15859	133237	190065	120421	172485
		AO	R1	AO.Seq6.Ser205.Img37.dcm	14220	NaN	0	0	27347	1117991	40882	0.298	608356	609779	1127321	1218429	12031	209562	250015	194224	232240
			R2	AO.Seq6.Ser205.Img37.dcm	14493	NaN	0	0	37513	1130318	30132	0.261	674882	627315	1176228	1152597	11484	186727	201536	170036	185988
	FB 2D CINE CS T1-TFE	PT	R1	TP.Seq8.Ser401.Img389.dcm	22982	18750	652553	1953152	19432	2249726	115774	0.755	80992	323151	2345720	2319567	17472	675722	596908	667216	588495
			R2	TP.Seq8.Ser401.Img389.dcm	18178	16667	2334562	1865746	15340	2176061	141852	0.677	151137	440903	2312124	2286092	16961	729159	469329	714499	464002
		AO	R1	AO.Seq8.Ser401.Img448.dcm	12672	10417	1407570	2258978	17000	2289754	134689	0.561	654741	90734	2447435	2325594	11053	684833	594634	681477	586129
			R2	AO.Seq8.Ser401.Img448.dcm	15488	12500	1372207	2130061	32301	2301800	71260	0.725	375195	323842	2349486	2356200	12725	587835	687154	580382	682698
27	3D CE-MRA	PT	R1	TP.Seq25.Ser1601004.Img27.dcm	16762	12695	689523	1763659	5833	2385222	408930	0.598	673214	268959	2672445	2953719	14055	331139	487339	328413	485172
			R2	TP.Seq25.Ser1601004.Img27.dcm	12978	10156	500580	1278525	7458	1991248	266999	0.173	1574701	492417	2233268	2281283	10861	192670	357211	189935	359371
		AO	R1	AO.Seq25.Ser1601004.Img36.dcm	23865	0.846	220355	192832	11839	2747157	232042	0.704	515283	189541	2964659	3119068	22212	676497	587750	675458	582940
			R2	AO.Seq25.Ser1601004.Img36.dcm	26438	11003	1027310	268969	17155	2525291	147207	0.524	834654	469857	2674667	2771375	22537	429790	469638	424324	465787
	3D WH	PT	R1	TP.Seq6.Ser203.Img91.dcm	15126	18047	714479	318313	24772	936685	37813	0.154	273794	691562	1003154	943078	11758	218871	94235	203398	87278
			R2	TP.Seq6.Ser203.Img91.dcm	12143	9570	956457	236870	10920	1020451	93449	0.283	141839	598322	1122628	1070194	9297	355201	118661	334500	113380
		AO	R1	AO.Seq6.Ser203.Img89.dcm	19143	17227	789680	523853	17591	1115186	63396	0.379	412261	547331	1263158	1215418	17500	352834	217442	333889	203865
			R2	AO.Seq6.Ser203.Img89.dcm	18612	15312	600324	675837	15109	1115292	73819	0.332	591207	393218	1277185	1179869	15312	298955	242864	274927	230646
	FB 2D CINE CS T1-TFE	PT	R1	TP.Seq8.Ser501.Img387.dcm	18092	11458	213343	521677	14347	2527685	176185	0.152	2001753	400081	2852074	2717321	14552	183164	742881	178375	732184
			R2	TP.Seq8.Ser501.Img387.dcm	13638	7292	1020001	1124492	20346	2679939	131718	0.447	990750	608645	2593922	2814964	8822	540842	806007	533969	795628
		AO	R1	AO.Seq8.Ser501.Img467.dcm	19606	13542	1613665	1568397	16045	2864359	178519	0.809	247748	323052	3064463	3059872	11990	863394	1018221	851371	1001825
			R2	AO.Seq8.Ser501.Img467.dcm	13824	13542	1235091	1991070	22049	2930971	132927	0.777	374127	360635	3117573	2988003	11610	849080	935871	840884	921958
28	3D CE-MRA	PT	R1	TP.Seq23.Ser1201003.Img36.dcm	21633	16081	936370	813886	23288	2932806	125935	0.514	485588	984013	3077565	3063051	17486	545878	538931	542462	529941
			R2	TP.Seq23.Ser1201003.Img36.dcm	20427	16081	671330	1398628	10195	2810404	275673	0.416	1268549	319181	3076317	3136717	17655	620518	542384	608102	538809
		AO	R1	AO.Seq23.Ser1201003.Img37.dcm	13778	9310	1732896	1757572	35061	3422971	97630	0.585	275695	893983	3418104	3572806	9692	696228	736275	688653	729671
			R2	AO.Seq23.Ser1201003.Img37.dcm	14333	11003	1151474	737349	29031	3230002	111259	0.617	229022	758850	3368525	3204311	9979	564363	526552	560714	520610
	3D WH	PT	R1	TP.Seq7.Ser402.Img36.dcm	23846	NaN	0.000	0	23822	1030785	43271	0.203	715347	436074	1078770	1083022	20781	120826	240104	110914	221662
			R2	TP.Seq7.Ser402.Img36.dcm	24038	27891	530480	0	14956	1024921	68531	0.176	723761	612815	1160814	1032341	20781	166846	121256	157210	112802
		AO	R1	AO.Seq7.Ser402.Img43.dcm	10505	8750	286094	306173	8662	903005	104248	0.189	661561	341072	996851	970015	9297	141907	162939	131882	159227
			R2	AO.Seq7.Ser402.Img43.dcm	11485	8203	521956	287607	17951	1051193	58560	0.284	589136	445738	1141284	1057545	8750	181383	187267	172030	177372
	FB 2D CINE CS T1-TFE	PT	R1	TP.Seq10.Ser601.Img363.dcm	19901	17708	1295800	1643736	10545	3033351	287662	0.580	918694	363316	3486698	3459743	17573	1025786	1112223	1012975	1098063
			R2	TP.Seq10.Ser601.Img363.dcm	20365	18750	1744583	1669292	12935	2969383	229568	0.607	710420	771203	3459636	3151134	17573	1069666	895828	1055633	885254
		AO	R1	AO.Seq10.Ser601.Img428.dcm	11172	9375	1491696	1825394	8504	2578081	303161	0.762	382038	89567	2823332	2844459	8346	731731	744112	724155	736514
			R2	AO.Seq10.Ser601.Img428.dcm	12597	8333	1703565	1816857	11399	3033564	266124	0.740	298595	468838	3317818	3142808	7939	990935	713167	979057	705725
29	3D CE-MRA	PT	R1	TP.Seq23.Ser1101003.Img35.dcm	22167	15234	711943	569664	8194	2627067	320596	0.621	679354	631311	2911819	2901801	16004	467787	336648	462367	334170
			R2	TP.Seq23.Ser1101003.Img35.dcm	23705	17773	691832	1092369	13501	2853758	211379	0.497	1045303	238005	3120404	3107063	18730	520713	385064	515028	382665
		AO	R1	AO.Seq23.Ser1101003.Img37.dcm	16639	11849	1129786	962974	21546	3166748	146976	0.426	1316556	1154182	3273764	3348776	12189	605991	506814	597938	500573
			R2	AO.Seq23.Ser1101003.Img37.dcm	15807	8464	664560	883110	8107	2889511	356440	0.367	1456122	1029473	3143290	3342963	11824	535483	528632	525330	519629
	3D WH	PT	R1	TP.Seq7.Ser302.Img45.dcm	21026	NaN	0	601953	23415	1047693	44745	0.285	597630	29373	1147406	1073028	19688	199730	288924	184189	276970
			R2	TP.Seq7.Ser302.Img45.dcm	19431	NaN	0	34801	27499	1088430	39580	0.245	678161	335685	1117829	1134367	17227	159390	176281	144733	170178
		AO	R1	AO.Seq7.Ser302.Img53.dcm	13653	11211	556972	549094	24261	1208362	49807	0.302	423405	684352	1276067	1303510	10664	280175	257412	265497	237606
			R2	AO.Seq7.Ser302.Img53.dcm	13279	11211	432072	787716	23786	1130565	47531	0.277	680358	518470	1223590	1200643	11211	200721	265005	186576	247749
	FB 2D CINE CS T1-TFE	PT	R1	TP.Seq10.Ser501.Img327.dcm	25416	19792	1440934	1342739	15357	2862007	186364	0.603	100429	759875	3190694	3072132	19961	790817	600047	780673	592488
			R2	TP.Seq10.Ser501.Img327.dcm	21710	18750	2149415	1528422	14043	2801540	199498	0.548	168666	868259	2983311	2977162	18501	663754	474758	657445	478466
		AO	R1	AO.Seq10.Ser501.Img388.dcm	17619	12500	1571478	2183438	13511	2979950	220557	0.766	403380	275452	3259688	3039282	11387	927703	780659	914918	770996
			R2	AO.Seq10.Ser501.Img388.dcm	15811	11458	2137671	2013198	26213	3081601	117561	0.820	308585	282512	3129124	3232089	11123	712964	1009645	705602	993836
30	3D CE-MRA	PT	R1	PA.Seq24.Ser601005.Img44.dcm	11944	10156	1479209	326393	19108	2530853	132452	0.322	569062	1365516	2664495	2668804	10195	643703	448926	637519	444587
			R2	PA.Seq24.Ser601005.Img44.dcm	12928	9310	1139779	1487371	25478	2447707	96072	0.664	509867	386790	2521350	2547938	9184	503875	632240	498959	625307
		AO	R1	AO.Seq23.Ser601004.Img36.dcm	25137	12695	1624705	1538789	36510	3636478	99601	0.863	273246	167823	3725863	3762345	12416	665328	880066	660217	872261
			R2	AO.Seq23.Ser601004.Img36.dcm	14903	11849	1596548	1834494	21191	3596761	169728	0.625	870581	463319	3780723	3769918	12196	611026	761112	606659	758502
	3D WH	PT	R1	PA.Seq8.Ser205.Img40.dcm	14919	13125	577540	390763	5323	1290398	242405	0.628	341099	275698	1561336	1493427	16406	302273	221734	297606	215456
			R2	PA.Seq8.Ser205.Img40.dcm	13576	10391	270805	661942	21332	1543152	72338	0.130	1249480	231326	1637930	1623495	10117	203342	286324	183378	277463
		AO	R1	AO.Seq8.Ser205.Img46.dcm	10668	9023	771816	995992	46317	1892448	40859	0.360	896333	653892	1905939	1964761	9023	359054	467598	338079	441565
			R2	AO.Seq8.Ser205.Img46.dcm	10871	10664	613151	1009046	22684	1893028	83451	0.606	454408	381841	1854214	2029925	10664	359137	562803	347030	535758
	FB 2D CINE CS T1-TFE	PT	R1	TP.Seq10.Ser401.Img348.dcm	16228	7292	1186052	2201554	10508	1929753	183639	0.575	536692	125048	1990283	2116449	7564	401813	648404	396587	639862
			R2	TP.Seq10.Ser401.Img348.dcm	11518	9375	1897074	2099335	8603	2111739	245463	0.805	82289	251496	2324577	2325759	8602	564812	551799	559218	548514
		AO	R1	AO.Seq10.Ser401.Img426.dcm	17990	12500	2077916	2251527	12056	2072670	171916	0.752	104107	311719	2264822	2198170	12652	510488	538646	505670	531754
			R2	AO.Seq10.Ser401.Img426.dcm	15110	10417	1449937	1966590	17719	2397706	135321	0.560	689498	312423	2558475	2446071	10494	667262	597396	656274	590211
31	3D CE-MRA	PT	R1	TP.Seq29.Ser2303.Img109.dcm	22598	NaN	0.000	0.000	12738	2090374	164111	0.318	1173230	921923	2296604	2266384	18928	231074	300900	227958	297435
			R2	TP.Seq29.Ser2303.Img109.dcm	20684	NaN	0.000	0.000	16463	1864119	113231	0.318	1024609	964002	1987262	1980047	17425	206663	249865	203111	247225
		AO	R1	AO.Seq29.Ser2303.Img119.dcm	23376	NaN	0.000	0.000	24326	1748703	71885	0.203	1021887	1202782	1815548	1848659	19139	165679	148751	163933	146405
			R2	AO.Seq29.Ser2303.Img119.dcm	24904	NaN	103404	0.000	43458	1797425	41360	0.206	1207750	861803	1883088	1836308	19556	206263	248580	203519	246405
	3D WH	PT	R1	TP.Seq10.Ser203.Img53.dcm	20775	18958	1123646	836780	14442	1751294	121267	0.487	226066	593331	1719100	2049879	19649	473207	490700	462316	485690
			R2	TP.Seq10.Ser203.Img53.dcm	22239	18958	874872	1012525	17943	1700448	94768	0.666	152489	351511	1756032	1911206	18946	373091	397724	370399	393609
		AO	R1	AO.Seq10.Ser203.Img61.dcm	18447	17500	532564	701691	26578	2058227	77442	0.446	627031	825207	2152884	2152986	18130	563193	368706	557537	363445
			R2	AO.Seq10.Ser203.Img61.dcm	18287	15313	1034078	1277918	17828	1968631	110424	0.595	517160	177850	2039445	2087899	15379	381048	346936	377390	345653
	FB 2D CINE CS T1-TFE	PT	R1	TP.Seq22.Ser1701.Img361.dcm	25754	16602	1983557	1835513	16706	2152028	128820	0.769	293642	56364	2246171	2315534	17433	510800	538751	505161	531821
			R2	TP.Seq22.Ser1701.Img361.dcm	20842	15625	1247972	2112129	14238	2315297	162609	0.781	305927	78948	2522977	2488242	16044	622208	774664	613365	764390
		AO	R1	AO.Seq22.Ser1701.Img449.dcm	18803	14648	1576359	1984972	12719	2462662	193616	0.792	212470	300937	2590230	2690196	13643	751657	647615	740373	641067
			R2	AO.Seq22.Ser1701.Img449.dcm	18002	15625	628565	1939984	12251	2350157	191832	0.775	318885	314987	2521366	2594616	14158	551431	508007	545759	502416
32	3D CE-MRA	PT	R1	TP.Seq12.Ser1203.Img130.dcm	25079	14388	393249	592420	8585	2738811	319022	0.260	1170536	1771718	3017538	3055310	20332	242143	322307	239678	318620
			R2	TP.Seq12.Ser1203.Img130.dcm	23282	18620	339045	312284	25526	2924758	114581	0.246	1870778	1165987	3091154	3097371	18754	290022	261185	290590	259465
		AO	R1	AO.Seq12.Ser1203.Img126.dcm	16170	10156	413087	684973	22254	3023213	135851	0.319	1486041	1639792	3182817	3179135	11366	417409	328801	413831	324566
			R2	AO.Seq12.Ser1203.Img126.dcm	15170	11003	260615	592625	13459	3026974	224895	0.309	1296165	1690890	3315978	3204237	11899	432564	339566	430779	335387
	3D WH	PT	R1	TP.Seq4.Ser205.Img43.dcm	18579	NaN	0.000	0.000	64818	1206925	18620	0.190	582040	833301	1225068	1255316	15312	245800	168648	230528	155628
			R2	TP.Seq4.Ser205.Img43.dcm	18195	19141	440709	0.000	57418	1253925	21839	0.153	707711	925500	1259326	1315915	15039	211866	151524	190628	140704
		AO	R1	AO.Seq12.Ser1203.Img126.dcm	16039	10156	321748	530645	19997	3017736	150910	0.314	1495235	1664248	3185452	3186401	11516	407488	334272	403851	330637
			R2	AO.Seq12.Ser1203.Img126.dcm	17885	11849	1098590	595950	65567	3079996	46975	0.291	792601	1705052	3104018	3147780	11553	396476	300930	394379	297521
	FB 2D CINE CS T1-TFE	PT	R1	TP.Seq6.Ser401.Img405.dcm	26053	21875	1229564	1427251	12048	2924982	242784	0.467	1093660	852349	3402671	3012583	20882	699257	452896	688023	446319
			R2	TP.Seq6.Ser401.Img405.dcm	27876	20833	1500029	1971427	12156	2878573	236812	0.518	956822	170904	3015749	3210544	20265	455187	717923	448634	710021
		AO	R1	AO.Seq6.Ser401.Img484.dcm	20431	11458	1555480	1674564	18298	3172327	173371	0.779	139829	400744	3232607	3376120	10251	993112	913707	977220	900998
			R2	AO.Seq6.Ser401.Img484.dcm	20455	11458	2780112	2015822	26220	3014747	114979	0.774	382648	67668	3176647	2998260	10068	852675	850260	837769	838743
35	3D CE-MRA	PT	R1	TP.Seq43.Ser1401004.Img33.dcm	21376	16927	1207753	697759	5926	2282772	385193	0.371	239761	1165252	2730395	2542611	19563	425931	326755	425438	320951
			R2	TP.Seq43.Ser1401004.Img33.dcm	22630	17773	725279	1011783	18969	2245602	118386	0.327	1203329	448041	2422939	2375297	18081	317288	265016	312580	263596
		AO	R1	AO.Seq43.Ser1401004.Img33.dcm	17442	13542	800391	738758	12426	2266530	182405	0.659	449904	493466	2404224	2430090	14056	349198	423477	345639	419966
			R2	AO.Seq43.Ser1401004.Img33.dcm	22050	15234	989726	504025	12649	2224481	175867	0.347	671326	1165338	2406260	2410783	17081	318083	264825	314379	260003
	3D WH	PT	R1	TP.Seq13.Ser304.Img47.dcm	21370	18047	429051	681171	30257	1768869	58462	0.503	599392	383143	1810404	1886342	18047	363268	463939	337823	444263
			R2	TP.Seq13.Ser304.Img47.dcm	23192	17773	616414	571906	36314	1754720	48321	0.486	632781	590798	1852024	1830041	18047	350777	368872	329949	352688
		AO	R1	AO.Seq13.Ser304.Img56.dcm	15959	NaN	0	0	20178	1496845	74182	0.426	259109	602206	1496659	1634886	10664	355857	352297	336629	328620
			R2	AO.Seq13.Ser304.Img56.dcm	14949	NaN	0	0	21839	1507036	69006	0.314	520448	807464	1548081	1651948	10391	311913	298759	293563	273570
	FB 2D CINE CS T1-TFE	PT	R1	TP.Seq15.Ser401.Img386.dcm	27296	21875	964610	1332036	16392	2478737	151215	0.471	929375	318294	2585085	2699731	21997	612849	730330	610728	716896
			R2	TP.Seq15.Ser401.Img386.dcm	30642	19792	695777	2306659	17577	2386432	135767	0.591	626430	87068	2438345	2588484	21433	499219	791149	490486	779261
		AO	R1	AO.Seq15.Ser401.Img444.dcm	19408	11458	1274998	1673139	8739	2407856	275538	0.718	402253	111142	2806647	2451578	11008	826477	705224	813307	691785
			R2	AO.Seq15.Ser401.Img444.dcm	15530	12500	1637864	1430544	13734	2349025	171042	0.686	333049	448517	2411626	2527409	11746	554882	736621	548921	727201
37	3D CE-MRA	PT	R1	TP.Seq22.Ser1901.Img152.dcm	20100	16081	742455	710368	19122	2189770	114518	0.493	774508	153136	2353224	2278246	15076	487748	269973	481684	268115
			R2	TP.Seq22.Ser1901.Img152.dcm	24256	17773	527406	1094131	9159	2162983	236152	0.398	1020537	118390	2436430	2372427	19271	376173	399057	368764	395264
		AO	R1	AO.Seq22.Ser1901.Img147.dcm	30787	22852	1076688	1184435	41139	3190974	77566	0.844	276700	188215	3261639	3277736	24657	622347	588117	618054	582297
			R2	AO.Seq22.Ser1901.Img147.dcm	32047	22852	989685	896975	54367	3209591	59036	0.744	481376	260727	3277821	3295748	24504	575853	575410	570537	569424
	3D WH	PT	R1	TP.Seq9.Ser306.Img88.dcm	22330	13854	1000939	749576	21176	1003733	47400	0.360	144529	488520	1038348	1052001	13975	228370	178850	226622	177026
			R2	TP.Seq9.Ser306.Img88.dcm	18997	13854	435164	1043546	17758	1071052	60312	0.349	539223	308463	1118406	1162013	14628	146391	268059	144356	265522
		AO	R1	AO.Seq9.Ser306.Img88.dcm	29721	20417	792761	824451	18384	1302896	70872	0.566	369310	269255	1391900	1331600	21891	286894	203161	284970	201773
			R2	AO.Seq9.Ser306.Img88.dcm	30787	19687	1192073	1146074	21422	1254620	58566	0.564	362817	88710	1301956	1321394	21058	221927	296389	220147	294249
	FB 2D CINE CS T1-TFE	PT	R1	TP.Seq16.Ser1101.Img340.dcm	24049	18555	1121346	1197196	9776	2273360	232544	0.646	495777	500789	2328607	2605828	18960	315789	746098	312550	733801
			R2	TP.Seq16.Ser1101.Img340.dcm	22986	17578	1404803	1334937	9971	2155527	216178	0.517	507593	672121	2109342	2548332	18714	444919	534969	437178	527291
		AO	R1	AO.Seq16.Ser1101.Img338.dcm	31770	24414	1348229	1519266	20066	1957825	97570	0.742	294912	246985	1995169	2175564	23177	297854	440021	295576	436050
			R2	AO.Seq16.Ser1101.Img338.dcm	29970	21484	1761475	1280758	14181	1963876	138483	0.714	322576	266881	2163810	1936507	21095	490396	342127	484930	339138
